# Supplementary material for: Activation of AMPK/miR-181b Axis Alleviates Endothelial Dysfunction and Vascular Inflammation in Diabetic Mice
Source: Antioxidants (Basel). 2022 Jun 9;11(6):1137. doi: 10.3390/antiox11061137 (PMC9220246; doi:10.3390/antiox11061137)
Supplement: Supplementary file 1 [file antioxidants-11-01137-s001.zip]

Archive with 1 entries (1 files):
- antioxidants-1756129-supplementary.pdf
